# Supplementary material for: Determination of genetic predisposition to early breast cancer in women of Kazakh ethnicity
Source: Oncotarget. 2023 Oct 4;14:860–77. doi: 10.18632/oncotarget.28518 (PMC10549772; doi:10.18632/oncotarget.28518)
Supplement: Supplementary file 4 [file oncotarget-14-28518-s004.xlsx]

## Sheet: Supplementary Table 3
Supplementary Table 3: List of rare missense variants identified in the cohort of patients with early-onset breast cancer
Sample	Gene	Chr	Genotype	Sift	PolyPhen	HGVSc	HGVSp	dbSNP ID	Allele Freq Global Minor	EVS Freq All	ExAC Freq All	ClinVar Significance
2BrC2_S2	SLX4	16	het	deleterious (0.02)	benign (0.071)	NM_032444.2:c.4371G>T	NP_115820.2:p.Arg1457Ser	rs745485209	0	0	0	Likely benign​
3BrC4_S3	PMS2	7	het	deleterious (0.01)	possibly damaging (0.556)	NM_000535.5:c.2012C>T	NP_000526.1:p.Thr671Met	rs587780046	0	0	0.03	Uncertain significance
4BrC4_S4	FANCC	9	het	deleterious (0)	probably damaging (0.997)	NM_000136.2:c.584A>T	NP_000127.2:p.Asp195Val	rs1800365	0.26	0.31	0.31	Uncertain significance
4BrC4_S4	TSC2	16	het	deleterious (0.02)	benign (0.014)	NM_000548.3:c.1070C>T	NP_000539.2:p.Ala357Val	rs150195368	0	0.03	0.05	Uncertain significance
6BrC6_S6	FANCL	2	het	deleterious (0)	probably damaging (0.998)	NM_001114636.1:c.637G>A	NP_001108108.1:p.Asp213Asn	rs199564543	0.02	0	0.01	Uncertain significance
6BrC6_S6	VHL	3	het	deleterious - low confidence (0.03)	benign (0.029)	NM_000551.3:c.59T>A	NP_000542.1:p.Val20Asp		0	0	0	Uncertain significance
6BrC6_S6	PTCH1	9	het	deleterious (0)	benign (0.348)	NM_000264.3:c.2834G>A	NP_000255.2:p.Arg945Gln	rs201118857	0	0	0	Uncertain significance
6BrC6_S6	ATM	11	het	deleterious (0)	benign (0.137)	NM_000051.3:c.5558A>T	NP_000042.3:p.Asp1853Val	rs1801673	0.18	0.48	0.52	Conflicting interpretations of pathogenicity
6BrC6_S6	BRCA1	17	het	deleterious (0.01)	probably damaging (0.948)	NM_007300.3:c.2597G>A	NP_009231.2:p.Arg866His	rs80356911	0	0	0	Benign​
7BrC7_S7	MET	7	het	deleterious (0.01)	possibly damaging (0.591)	NM_001127500.1:c.143C>G	NP_001120972.1:p.Ala48Gly	rs80256822	0.02	0	0	Uncertain significance
7BrC7_S7	BLM	15	het	deleterious (0)	probably damaging (0.99)	NM_000057.2:c.2293G>A	NP_000048.1:p.Val765Ile	rs191789336	0.02	0	0.03	Conflicting interpretations of pathogenicity​/Uncertain significance
BR27_S15	CEBPA	19	het	deleterious (0.01)	possibly damaging (0.602)	NM_004364.3:c.169G>A	NP_004355.2:p.Glu57Lys		0	0	0	Not reported in ClinVar
BR27_S15	CEBPA	19	het	deleterious (0.01)	probably damaging (0.992)	NM_004364.3:c.168C>G	NP_004355.2:p.Cys56Trp		0	0	0	Not reported in ClinVar
BR28_S16	ALK	2	het	deleterious (0)	probably damaging (0.999)	NM_004304.4:c.2210C>T	NP_004295.2:p.Ser737Leu	rs368581969	0	0.01	0.01	Likely benign​
BR28_S16	MSH2	2	het	deleterious (0.01)	benign (0.247)	NM_000251.2:c.1168C>T	NP_000242.1:p.Leu390Phe	rs17224367	0.28	0.01	0.16	Benign
BR28_S16	APC	5	het		possibly damaging (0.831)	NM_000038.5:c.296G>A	NP_000029.2:p.Arg99Gln	rs199842850	0.02	0	0	Uncertain significance
BR28_S16	WRN	8	het	deleterious (0.01)	possibly damaging (0.792)	NM_000553.4:c.95A>G	NP_000544.2:p.Lys32Arg	rs34477820	0.12	0.3	0.37	Conflicting interpretations of pathogenicity​ Uncertain significance
BR28_S16	BRCA2	13	het	deleterious (0.01)	probably damaging (0.943)	NM_000059.3:c.1744A>C	NP_000050.2:p.Thr582Pro	rs80358457	0.04	0	0.02	Benign​
BR32_S19	RB1	13	het	deleterious (0.01)	possibly damaging (0.786)	NM_000321.2:c.1573G>A	NP_000312.2:p.Ala525Thr	rs587778640	0	0	0.01	Benign/Likely benign​
BR33_S20	MSH6	2	het	deleterious (0)	benign (0.403)	NM_000179.2:c.3488A>T	NP_000170.1:p.Glu1163Val	rs63750252	0.28	0	0.12	Likely benign
BR33_S20	ATM	11	het	deleterious (0)	possibly damaging (0.841)	NM_000051.3:c.146C>G	NP_000042.3:p.Ser49Cys	rs1800054	0.42	0.99	0.74	Benign​
BR36_S23	ERCC2	19	het	deleterious (0.02)	benign (0.149)	NM_000400.3:c.1018G>A	NP_000391.1:p.Val340Met		0	0	0	Not reported in ClinVar
BR38_S13	NSD1	5	het	deleterious - low confidence (0.01)	benign (0.11)	NM_022455.4:c.6803C>T	NP_071900.2:p.Ala2268Val	rs774155855	0	0	0	Not reported in ClinVar
BR38_S13	DICER1	14	het	deleterious (0.01)	benign (0.006)	NM_177438.2:c.484G>T	NP_803187.1:p.Gly162Cys		0	0	0	Not reported in ClinVar
BR40_S15	PALB2	16	het	deleterious (0)	possibly damaging (0.831)	NM_024675.3:c.3306C>G	NP_078951.2:p.Ser1102Arg		0	0	0	Uncertain significance
BR43_S18	APC	5	het		possibly damaging (0.572)	NM_000038.5:c.7862C>G	NP_000029.2:p.Ser2621Cys	rs72541816	0.18	0.33	0.31	Benign​
BR44_S19	MSH6	2	het	deleterious (0)	benign (0.403)	NM_000179.2:c.3488A>T	NP_000170.1:p.Glu1163Val	rs63750252	0.28	0	0.12	Likely benign
BR44_S19	BRCA2	13	het	deleterious (0)	possibly damaging (0.474)	NM_000059.3:c.8187G>T	NP_000050.2:p.Lys2729Asn	rs80359065	0.26	0	0.08	benign
BR46_S21	SLX4	16	het	deleterious (0)	possibly damaging (0.536)	NM_032444.2:c.1547C>T	NP_115820.2:p.Ala516Val	rs199683722	0.04	0	0.01	Uncertain significance​
BR47_S22	WRN	8	het	deleterious (0.01)	possibly damaging (0.83)	NM_000553.4:c.113G>C	NP_000544.2:p.Ser38Thr		0	0	0	Not reported in ClinVar
BR49_S24	NBN	8	het	deleterious (0)	benign (0.197)	NM_002485.4:c.1690G>A	NP_002476.2:p.Glu564Lys	rs72550742	0.24	0	0.1	Likely benign
BR49_S24	PTCH1	9	het	deleterious - low confidence (0.04)	probably damaging (0.987)	NM_000264.3:c.4240G>A	NP_000255.2:p.Val1414Met	rs149667902	0.02	0.02	0.01	Uncertain significance​
BR49_S24	PRF1	10	het	deleterious (0)	benign (0.012)	NM_005041.4:c.1321C>T	NP_005032.2:p.Leu441Phe		0	0	0	Not reported in ClinVar
BR49_S24	ATM	11	het	deleterious (0.01)	probably damaging (0.994)	NM_000051.3:c.1351C>T	NP_000042.3:p.Arg451Cys	rs201719927	0.1	0	0.01	Uncertain significance​
BRC3_S3	BRIP1	17	het	deleterious (0)	probably damaging (0.999)	NM_032043.2:c.2179C>A	NP_114432.2:p.Pro727Thr		0	0	0	Uncertain significance​
BrC4_S3	PMS2	7	het	deleterious (0.01)	possibly damaging (0.556)	NM_000535.5:c.2012C>T	NP_000526.1:p.Thr671Met	rs587780046	0	0	0.03	Uncertain significance​
BRC5_S5	ATM	11	het	deleterious (0)	benign (0.137)	NM_000051.3:c.5558A>T	NP_000042.3:p.Asp1853Val	rs1801673	0.18	0.48	0.52	Conflicting interpretations of pathogenicity
BRC6_S6	CDH1	16	het	deleterious (0.01)	benign (0.092)	NM_004360.3:c.1774G>A	NP_004351.1:p.Ala592Thr	rs35187787	0.12	0.45	0.32	benign
BRC7_S7	PMS2	7	het	deleterious (0.02)	possibly damaging (0.529)	NM_000535.5:c.1268C>G	NP_000526.1:p.Ala423Gly	rs756883400	0	0	0	Uncertain significance​
BRC7_S7	SLX4	16	het	deleterious (0.03)	benign (0.015)	NM_032444.2:c.709C>T	NP_115820.2:p.Arg237Trp	rs199912910	0.06	0	0.01	Uncertain significance​
BRC7_S7	CDH1	16	het	deleterious (0.01)	benign (0.092)	NM_004360.3:c.1774G>A	NP_004351.1:p.Ala592Thr	rs35187787	0.12	0.45	0.32	Benign
BRC9_S9	TSC1	9	het	deleterious (0.02)	probably damaging (0.999)	NM_000368.4:c.1460C>G	NP_000359.1:p.Ser487Cys	rs118203532	0.02	0.02	0.04	Uncertain significance​
BRC9_S9	ATM	11	het	deleterious (0)	possibly damaging (0.841)	NM_000051.3:c.146C>G	NP_000042.3:p.Ser49Cys	rs1800054	0.42	0.99	0.74	Benign
BRC51_S12	BRIP1	17	het	deleterious - low confidence (0.02)	probably damaging (0.848)	NM_032043.2:c.3505G>T	NP_114432.2:p.Asp1169Tyr	rs587782029	0	0	0	Uncertain significance​
BRC53_S14	BRCA1	17	het	deleterious (0)	benign (0.003)	NM_007300.3:c.2521C>T	NP_009231.2:p.Arg841Trp	rs1800709	0.22	0.24	0.17	Benign​
BRC54_S15	MSH2	2	het	deleterious (0.02)	benign (0.241)	NM_000251.2:c.803C>T	NP_000242.1:p.Ser268Leu	rs563410947	0.02	0	0	Uncertain significance
BRC58_S19	EXT2	11	het	deleterious - low confidence (0)	possibly damaging (0.47)	NM_000401.3:c.130G>A	NP_000392.3:p.Gly44Ser		0	0	0	Not reported in ClinVar
BRC59_S20	ATM,C11ORF65	11	het	deleterious (0)	possibly damaging (0.763)	NM_000051.3:c.6503C>T	NP_000042.3:p.Ser2168Leu	rs200431631	0.02	0	0	Uncertain significance​
BRC59_S20	FANCM	14	het	deleterious (0.04)	probably damaging (0.979)	NM_020937.2:c.5387C>G	NP_065988.1:p.Ser1796Cys		0	0	0	Not reported in ClinVar
BRC60_S21	NSD1	5	het	deleterious - low confidence (0.01)	benign (0.013)	NM_022455.4:c.7852G>A	NP_071900.2:p.Val2618Ile	rs373787813	0.02	0.02	0.01	Not reported in ClinVar
BRC62_S23	MSH2	2	het	deleterious (0.02)	benign (0.241)	NM_000251.2:c.803C>T	NP_000242.1:p.Ser268Leu	rs563410947	0.02	0	0	Uncertain significance
BRC62_S23	FANCM	14	het	deleterious (0)	probably damaging (0.988)	NM_020937.2:c.4931G>A	NP_065988.1:p.Arg1644Gln	rs138151018	0.32	0.01	0.15	Benign/Likely benign​
BRC62_S23	TSC2	16	het	deleterious (0.01)	probably damaging (0.998)	NM_000548.3:c.4469A>G	NP_000539.2:p.Glu1490Gly	rs759882146	0	0	0.02	Likely benign
BRC64_S22	PALB2	16	het	deleterious (0)	possibly damaging (0.831)	NM_024675.3:c.3306C>G	NP_078951.2:p.Ser1102Arg	rs515726112	0	0	0	Uncertain significance
BRC65_S23	NBN	8	het	deleterious (0)	benign (0.197)	NM_002485.4:c.1690G>A	NP_002476.2:p.Glu564Lys	rs72550742	0.24	0	0.1	Likely benign
BRC67_S1	MLH1	3	het	deleterious (0)	probably damaging (0.994)	NM_000249.3:c.649C>T	NP_000240.1:p.Arg217Cys	rs4986984	0.06	0	0.03	Uncertain significance:pathogenic
BRC67_S1	PMS2	7	het	deleterious (0)	probably damaging (0.999)	NM_000535.5:c.1072T>A	NP_000526.1:p.Ser358Thr	rs767755376	0	0	0	Uncertain significance
BRC69_S3	FANCD2	3	het	deleterious (0)	probably damaging (0.97)	NM_033084.3:c.1306C>A	NP_149075.2:p.Leu436Met	rs373898927	0	0.01	0	Uncertain significance​
BRC71_S5	MSH6	2	het	deleterious (0)	benign (0.403)	NM_000179.2:c.3488A>T	NP_000170.1:p.Glu1163Val	rs63750252	0.28	0	0.12	Likely benign
BRC71_S5	ATM	11	het	deleterious (0)	benign (0.137)	NM_000051.3:c.5558A>T	NP_000042.3:p.Asp1853Val	rs1801673	0.18	0.48	0.52	Conflicting interpretations of pathogenicity
BRC72_S6	ERCC4	16	het	deleterious (0)	probably damaging (1)	NM_005236.2:c.2219G>A	NP_005227.1:p.Arg740His	rs758565772	0	0	0.01	Uncertain significance​
BRC73_S7	CEP57	11	het	deleterious (0.01)	benign (0.054)	NM_014679.4:c.333G>C	NP_055494.2:p.Gln111His	rs117321017	0.4	0.58	0.59	Benign​
BRC73_S7	ERCC4	16	het	deleterious (0)	probably damaging (1)	NM_005236.2:c.1135C>T	NP_005227.1:p.Pro379Ser	rs1799802	0.22	0.44	0.38	Uncertain significance​
BRC76_S10	PTCH1	9	het	deleterious (0.04)	benign (0.082)	NM_000264.3:c.1864G>C	NP_000255.2:p.Val622Leu	rs765258547	0	0	0	Uncertain significance
BRC76_S10	CEP57	11	het	deleterious (0.01)	benign (0.054)	NM_014679.4:c.333G>C	NP_055494.2:p.Gln111His	rs117321017	0.4	0.58	0.59	Benign​
BRC77_S11	ALK	2	het	deleterious (0.02)	benign (0.043)	NM_004304.4:c.2127C>A	NP_004295.2:p.Asn709Lys	rs376175333	0.4	0	0.11	Benign​
BRC79_S13	WRN	8	het	deleterious (0)	probably damaging (1)	NM_000553.4:c.338A>G	NP_000544.2:p.His113Arg	rs979134587	0	0	0	Uncertain significance​
BRC80_S14	MLH1	3	het	deleterious (0)	probably damaging (0.994)	NM_000249.3:c.649C>T	NP_000240.1:p.Arg217Cys	rs4986984	0.06	0	0.03	Uncertain significance:pathogenic
BRC81_S15	MSH6	2	het	deleterious (0)	benign (0.403)	NM_000179.2:c.3488A>T	NP_000170.1:p.Glu1163Val	rs63750252	0.28	0	0.12	Likely benign
BRC83_S17	BRIP1	17	het	deleterious (0)	benign (0.162)	NM_032043.2:c.713C>T	NP_114432.2:p.Thr238Ile	rs745955726	0	0	0	Uncertain significance​
BRC84_S18	PALB2	16	het	deleterious (0)	probably damaging (0.924)	NM_024675.3:c.3054G>C	NP_078951.2:p.Glu1018Asp	rs183489969	0.08	0	0.03	Uncertain significance​
BRC85_S19	BLM	15	het	deleterious (0.03)	possibly damaging (0.908)	NM_000057.2:c.2371C>T	NP_000048.1:p.Arg791Cys	rs55880859	0.02	0.02	0.01	Uncertain significance​
BRC88_S1	ATM,C11ORF65	11	het	deleterious (0)	benign (0.341)	NM_000051.3:c.6067G>A	NP_000042.3:p.Gly2023Arg	rs11212587	0.12	0.23	0.16	Conflicting interpretations of pathogenicity
BRC88_S1	BRIP1	17	het	deleterious (0.01)	benign (0.316)	NM_032043.2:c.517C>T	NP_114432.2:p.Arg173Cys	rs4988345	0.16	0.36	0.27	Conflicting interpretations of pathogenicity
BRC89_S22	DICER1	14	het	deleterious (0.04)	probably damaging (0.984)	NM_177438.2:c.4989A>G	NP_803187.1:p.Ile1663Met	rs1253443798	0	0	0	Uncertain significance​
BRC90_S23	FANCM	14	het	deleterious (0)	probably damaging (0.983)	NM_020937.2:c.2859A>C	NP_065988.1:p.Lys953Asn	rs142864437	0	0.17	0.11	Conflicting interpretations of pathogenicity​/Uncertain significance
BRC90_S23	SLX4	16	het	deleterious (0.02)	benign (0.071)	NM_032444.2:c.4371G>T	NP_115820.2:p.Arg1457Ser	rs745485209	0	0	0	Likely benign​
BRC91_S24	NBN	8	het	deleterious (0)	benign (0.197)	NM_002485.4:c.1690G>A	NP_002476.2:p.Glu564Lys	rs72550742	0.24	0	0.1	Likely benign
BRC92_S2	FANCA	16	het	deleterious (0)	possibly damaging (0.483)	NM_000135.2:c.1640C>T	NP_000126.2:p.Ala547Val	rs550821697	0	0	0.01	Not reported in ClinVar
BRC95_S5	FANCA	16	het	deleterious (0.03)	benign (0.403)	NM_000135.2:c.772G>C	NP_000126.2:p.Glu258Gln		0	0	0	Not reported in ClinVar
BRC95_S5	BRCA1	17	het	deleterious (0.01)	benign (0.328)	NM_007300.3:c.2566T>C	NP_009231.2:p.Tyr856His	rs80356892	0.3	0.01	0.15	Likely benign
BRC96_S6	FANCM	14	het	deleterious (0)	benign (0.01)	NM_020937.2:c.2672A>C	NP_065988.1:p.Gln891Pro	rs753820999	0	0	0	Uncertain significance​
BRC97_S7	MSH6	2	het	deleterious (0)	benign (0.403)	NM_000179.2:c.3488A>T	NP_000170.1:p.Glu1163Val	rs63750252	0.28	0	0.12	Likely benign
BRC99_S9	ATM,C11ORF65	11	het	deleterious (0)	probably damaging (0.999)	NM_000051.3:c.8734A>G	NP_000042.3:p.Arg2912Gly	rs376676328	0	0.02	0.03	Uncertain significance​
BRC101_S11	PRF1	10	het	deleterious (0.03)	benign (0.006)	NM_005041.4:c.755A>G	NP_005032.2:p.Asn252Ser	rs28933375	0.76	0.85	0.52	Conflicting interpretations of pathogenicity Uncertain significance
BRC102_S12	ATM,C11ORF65	11	het	deleterious (0)	probably damaging (0.999)	NM_000051.3:c.8734A>G	NP_000042.3:p.Arg2912Gly	rs376676328	0	0.02	0.03	Uncertain significance​
BRC104_S14	FANCA	16	het	deleterious (0)	possibly damaging (0.483)	NM_000135.2:c.1640C>T	NP_000126.2:p.Ala547Val	rs550821697	0	0	0.01	not reported in ClinVar
BRC105_S15	ERCC4	16	het	deleterious (0)	probably damaging (1)	NM_005236.2:c.1135C>T	NP_005227.1:p.Pro379Ser	rs1799802	0.22	0.44	0.38	Uncertain significance​
BRC107_S17	MSH6	2	het	deleterious (0)	benign (0.403)	NM_000179.2:c.3488A>T	NP_000170.1:p.Glu1163Val	rs63750252	0.28	0	0.12	Likely benign
BRC108_S18	FANCL	2	het	deleterious (0)	probably damaging (0.998)	NM_001114636.1:c.637G>A	NP_001108108.1:p.Asp213Asn	rs199564543	0.02	0	0.01	Uncertain significance
BRC108_S18	MLH1	3	het	deleterious (0)	probably damaging (0.994)	NM_000249.3:c.649C>T	NP_000240.1:p.Arg217Cys	rs4986984	0.06	0	0.03	Uncertain significance:pathogenic
BRC108_S18	NBN	8	het	deleterious (0)	benign (0.197)	NM_002485.4:c.1690G>A	NP_002476.2:p.Glu564Lys	rs72550742	0.24	0	0.1	Likely benign
BRC109_S19	APC	5	het		probably damaging (0.959)	NM_000038.5:c.275C>G	NP_000029.2:p.Ser92Cys	rs769708176	0	0	0	Uncertain significance​
BRC109_S19	ERCC2	19	het	deleterious (0)	probably damaging (0.983)	NM_000400.3:c.691G>A	NP_000391.1:p.Val231Met	rs200895828	0.06	0	0.01	Uncertain significance​
BRC110_S20	FANCM	14	het	deleterious (0)	probably damaging (0.983)	NM_020937.2:c.2859A>C	NP_065988.1:p.Lys953Asn	rs142864437	0	0.17	0.11	Conflicting interpretations of pathogenicity​/Uncertain significance
BRC110_S20	SLX4	16	het	deleterious (0.02)	benign (0.071)	NM_032444.2:c.4371G>T	NP_115820.2:p.Arg1457Ser	rs745485209	0	0	0	Likely benign​
BRC114_S24	PRF1	10	het	deleterious (0.03)	benign (0.006)	NM_005041.4:c.755A>G	NP_005032.2:p.Asn252Ser	rs28933375	0.76	0.85	0.52	Conflicting interpretations of pathogenicity Uncertain significance
BRC117_S21	TSC2	16	het	deleterious (0.01)	probably damaging (0.966)	NM_000548.3:c.1939G>A	NP_000539.2:p.Asp647Asn	rs45509392	0.04	0.01	0.04	Uncertain significance​
BRC118_S22	FANCE	6	het	deleterious (0)	possibly damaging (0.729)	NM_021922.2:c.1310T>C	NP_068741.1:p.Met437Thr	rs142903218	0.06	0.08	0.21	Conflicting interpretations of pathogenicity​
BRC118_S22	ATM	11	het	deleterious (0)	possibly damaging (0.841)	NM_000051.3:c.146C>G	NP_000042.3:p.Ser49Cys	rs1800054	0.42	0.99	0.74	benign
BRC121_S15	EPCAM	2	het	deleterious (0)	benign (0.316)	NM_002354.2:c.831A>G	NP_002345.2:p.Ile277Met	rs115283528	0.08	0.18	0.23	Uncertain significance​
BRC121_S15	ATM	11	het	deleterious (0)	probably damaging (0.996)	NM_000051.3:c.5210T>G	NP_000042.3:p.Leu1737Trp	rs1591708558	0	0	0	Uncertain significance​
BRC121_S15	RB1	13	het	deleterious (0.03)	possibly damaging (0.523)	NM_000321.2:c.2327C>A	NP_000312.2:p.Pro776His	rs912203557	0	0	0	Uncertain significance​
BRC122_S16	WRN	8	het	deleterious (0.01)	possibly damaging (0.792)	NM_000553.4:c.95A>G	NP_000544.2:p.Lys32Arg	rs34477820	0.12	0.3	0.37	Conflicting interpretations of pathogenicity​ Uncertain significance
BRC122_S16	CDH1	16	het	deleterious (0.01)	benign (0.092)	NM_004360.3:c.1774G>A	NP_004351.1:p.Ala592Thr	rs35187787	0.12	0.45	0.32	benign
BRC122_S16	ERCC2	19	het	deleterious (0.01)	benign (0.219)	NM_000400.3:c.1034G>A	NP_000391.1:p.Arg345His	rs764502577	0	0	0.01	not reported in ClinVar
BRC123_S17	RHBDF2	17	het	deleterious (0)	probably damaging (0.982)	NM_024599.5:c.448C>T	NP_078875.4:p.Arg150Cys	rs187556554	0.08	0.02	0.04	Conflicting interpretations of pathogenicity​ Uncertain significance
BRC124_S18	NBN	8	het	deleterious (0)	benign (0.197)	NM_002485.4:c.1690G>A	NP_002476.2:p.Glu564Lys	rs72550742	0.24	0	0.1	Likely benign
BRC124_S18	PALB2	16	het	deleterious (0)	probably damaging (0.924)	NM_024675.3:c.3054G>C	NP_078951.2:p.Glu1018Asp	rs183489969	0.08	0	0.03	Uncertain significance
BRC125_S19	PTCH1	9	het	deleterious (0)	benign (0.348)	NM_000264.3:c.2834G>A	NP_000255.2:p.Arg945Gln	rs201118857	0	0	0	Uncertain significance​
BRC126_S20	NSD1	5	het	deleterious (0)	probably damaging (0.999)	NM_022455.4:c.3863A>G	NP_071900.2:p.Tyr1288Cys		0	0	0	Not reported in ClinVar
BRC126_S20	PALB2	16	het	deleterious (0)	probably damaging (0.924)	NM_024675.3:c.3054G>C	NP_078951.2:p.Glu1018Asp	rs183489969	0.08	0	0.03	Uncertain significance​
BRC127_S21	NBN	8	het	deleterious (0)	benign (0.197)	NM_002485.4:c.1690G>A	NP_002476.2:p.Glu564Lys	rs72550742	0.24	0	0.1	Likely benign
BRC128_S22	NBN	8	het	deleterious (0)	benign (0.197)	NM_002485.4:c.1690G>A	NP_002476.2:p.Glu564Lys	rs72550742	0.24	0	0.1	Likely benign
BRC129_S23	FANCB	X	het	deleterious (0.01)	possibly damaging (0.763)	NM_152633.2:c.1981C>G	NP_689846.1:p.Gln661Glu		0	0	0	Not reported in ClinVar
BRC132_S7	FANCL	2	het	deleterious (0)	probably damaging (0.998)	NM_001114636.1:c.637G>A	NP_001108108.1:p.Asp213Asn	rs199564543	0.02	0	0.01	Uncertain significance
BRC133_S8	ERCC4	16	het	deleterious (0)	possibly damaging (0.594)	NM_005236.2:c.241G>T	NP_005227.1:p.Val81Phe	rs55761944	0.46	0	0.07	Likely benign
BRC135_S10	FANCL	2	het	deleterious (0)	probably damaging (0.998)	NM_001114636.1:c.637G>A	NP_001108108.1:p.Asp213Asn	rs199564543	0.02	0	0.01	Uncertain significance
BRC135_S10	MLH1	3	het	deleterious (0)	probably damaging (0.994)	NM_000249.3:c.649C>T	NP_000240.1:p.Arg217Cys	rs4986984	0.06	0	0.03	Uncertain significance:pathogenic
BRC135_S10	NBN	8	het	deleterious (0)	benign (0.197)	NM_002485.4:c.1690G>A	NP_002476.2:p.Glu564Lys	rs72550742	0.24	0	0.1	likely benign:benign
BRC136_S11	FANCM	14	het	deleterious (0.04)	probably damaging (0.979)	NM_020937.2:c.5387C>G	NP_065988.1:p.Ser1796Cys		0	0	0	Not reported in ClinVar
BRC138_S13	EPCAM	2	het	deleterious (0.02)	benign (0.35)	NM_002354.2:c.545C>T	NP_002345.2:p.Thr182Met		0	0	0	Not reported in ClinVar
BRC138_S13	BRCA2	13	het	deleterious (0)	possibly damaging (0.474)	NM_000059.3:c.8187G>T	NP_000050.2:p.Lys2729Asn	rs80359065	0.26	0	0.08	Benign
BRC142_S17	PMS2	7	het	deleterious (0.01)	probably damaging (0.939)	NM_000535.5:c.2350G>A	NP_000526.1:p.Asp784Asn	rs143340522	0.44	0.21	0.14	Uncertain significance
BRC142_S17	NBN	8	het	deleterious (0)	benign (0.197)	NM_002485.4:c.1690G>A	NP_002476.2:p.Glu564Lys	rs72550742	0.24	0	0.1	Likely benign
BRC146_S21	WRN	8	het	deleterious (0.01)	possibly damaging (0.792)	NM_000553.4:c.95A>G	NP_000544.2:p.Lys32Arg	rs34477820	0.12	0.3	0.37	Conflicting interpretations of pathogenicity​ Uncertain significance
BRC146_S21	BRCA2	13	het	deleterious (0)	possibly damaging (0.474)	NM_000059.3:c.8187G>T	NP_000050.2:p.Lys2729Asn	rs80359065	0.26	0	0.08	Benign​
BRC147_S22	EXT2	11	het	deleterious (0)	probably damaging (0.969)	NM_000401.3:c.755C>T	NP_000392.3:p.Thr252Met	rs202208526	0	0	0	Uncertain significance​
BRC147_S22	ATM	11	het	deleterious (0)	possibly damaging (0.841)	NM_000051.3:c.146C>G	NP_000042.3:p.Ser49Cys	rs1800054	0.42	0.99	0.74	Benign​
BRC149_S24	EPCAM	2	het	deleterious (0.02)	benign (0.35)	NM_002354.2:c.545C>T	NP_002345.2:p.Thr182Met		0	0	0	Not reported in ClinVar
BRC149_S24	MLH1	3	het	deleterious (0.03)	possibly damaging (0.75)	NM_000249.3:c.1136A>G	NP_000240.1:p.Tyr379Cys	rs143009528	0	0.02	0	Uncertain significance
BRC149_S24	MLH1	3	het	deleterious (0)	probably damaging (0.996)	NM_000249.3:c.1151T>A	NP_000240.1:p.Val384Asp	rs63750447	0.52	0.01	0.28	Benign
BRC151_S2	FANCA	16	het	deleterious (0)	benign (0.308)	NM_000135.2:c.1533C>G	NP_000126.2:p.Ile511Met		0	0	0	Not reported in ClinVar
BRC153_S4	BRCA2	13	het	deleterious (0.01)	possibly damaging (0.875)	NM_000059.3:c.5070A>C	NP_000050.2:p.Lys1690Asn	rs56087561	0	0.02	0.02	Benign​
BRC154_S5	ATM,C11ORF65	11	het	deleterious (0)	benign (0.341)	NM_000051.3:c.6067G>A	NP_000042.3:p.Gly2023Arg	rs11212587	0.12	0.23	0.16	Conflicting interpretations of pathogenicity
BRC155_S6	CEP57	11	het	deleterious (0.01)	benign (0.054)	NM_014679.4:c.333G>C	NP_055494.2:p.Gln111His	rs117321017	0.4	0.58	0.59	Benign​
BRC155_S6	BRCA2	13	het	deleterious (0)	possibly damaging (0.474)	NM_000059.3:c.8187G>T	NP_000050.2:p.Lys2729Asn	rs80359065	0.26	0	0.08	Benign
BRC155_S6	FANCI	15	het	deleterious (0)	probably damaging (0.948)	NM_001113378.1:c.286G>A	NP_001106849.1:p.Glu96Lys	rs149243307	0.28	0.02	0.16	Benign​
BRC157_S8	DIS3L2	2	het	deleterious (0)	possibly damaging (0.838)	NM_152383.4:c.263C>T	NP_689596.4:p.Pro88Leu	rs202059499	0.1	0.1	0.09	Benign/Likely benign​
BRC157_S8	FANCC	9	het	deleterious (0)	probably damaging (0.998)	NM_000136.2:c.77C>T	NP_000127.2:p.Ser26Phe	rs1800361	0.26	0.5	0.47	Benign​
BRC157_S8	STK11	19	het	deleterious (0.02)	benign (0.027)	NM_000455.4:c.1211C>T	NP_000446.1:p.Ser404Phe	rs200078204	0.04	0.04	0.09	Conflicting interpretations of pathogenicity
BRC158_S9	PTCH1	9	het	deleterious - low confidence (0.02)	probably damaging (0.968)	NM_000264.3:c.3953C>A	NP_000255.2:p.Pro1318Gln	rs536440590	0.02	0	0	Uncertain significance​
BRC158_S9	BRCA1	17	het	deleterious (0)	possibly damaging (0.857)	NM_007300.3:c.5186C>T	NP_009231.2:p.Ala1729Val	rs28897696	0	0.02	0	Uncertain significance:pathogenic
BRC158_S9	BRIP1	17	het	deleterious - low confidence (0.02)	benign (0.229)	NM_032043.2:c.3103C>T	NP_114432.2:p.Arg1035Cys	rs45437094	0.02	0	0.06	Uncertain significance
BRC158_S9	RHBDF2	17	het	deleterious (0)	possibly damaging (0.855)	NM_024599.5:c.875C>T	NP_078875.4:p.Ser292Phe	rs116968311	0.54	0.02	0.73	Benign​
BRC159_S10	FANCA	16	het	deleterious (0)	possibly damaging (0.722)	NM_000135.2:c.1874G>C	NP_000126.2:p.Cys625Ser	rs139235751	0.12	0.23	0.28	Conflicting interpretations of pathogenicity​/Uncertain significance
BRC160_S11	CDH1	16	het	deleterious (0)	probably damaging (1)	NM_004360.3:c.2494G>A	NP_004351.1:p.Val832Met	rs35572355	0.04	0.02	0.02	Benign
BRC160_S11	RHBDF2	17	het	deleterious (0)	possibly damaging (0.855)	NM_024599.5:c.875C>T	NP_078875.4:p.Ser292Phe	rs116968311	0.54	0.02	0.73	Uncertain significance​
BRC162_S13	BRCA2	13	het	deleterious (0)	possibly damaging (0.474)	NM_000059.3:c.8187G>T	NP_000050.2:p.Lys2729Asn	rs80359065	0.26	0	0.08	Benign​
BRC162_S13	FANCM	14	het	deleterious (0)	possibly damaging (0.619)	NM_020937.2:c.3091A>T	NP_065988.1:p.Ser1031Cys		0	0	0	Not reported in ClinVar
BRC162_S13	TSC2	16	het	deleterious (0.01)	probably damaging (0.966)	NM_000548.3:c.1939G>A	NP_000539.2:p.Asp647Asn	rs45509392	0.04	0.01	0.04	Uncertain significance​
BRC163_S14	EPCAM	2	het	deleterious (0)	possibly damaging (0.885)	NM_002354.2:c.683C>G	NP_002345.2:p.Ser228Cys		0	0	0	Not reported in ClinVar
BRC164_S15	RB1	13	het	deleterious (0.01)	possibly damaging (0.786)	NM_000321.2:c.1573G>A	NP_000312.2:p.Ala525Thr	rs587778640	0	0	0.01	Benign/Likely benign​
BRC164_S15	BLM	15	het	deleterious (0)	probably damaging (0.99)	NM_000057.2:c.2293G>A	NP_000048.1:p.Val765Ile	rs191789336	0.02	0	0.03	Conflicting interpretations of pathogenicity​/Uncertain significance
BRC168_S19	NBN	8	het	deleterious (0)	benign (0.197)	NM_002485.4:c.1690G>A	NP_002476.2:p.Glu564Lys	rs72550742	0.24	0	0.1	Likely benign
BRC169_S1	SDHB	1	het	deleterious (0)	probably damaging (1)	NM_003000.2:c.422C>T	NP_002991.2:p.Pro141Leu	rs1553177734	0	0	0	Uncertain significance​
BRC169_S1	BLM	15	het	deleterious (0)	benign (0.358)	NM_000057.2:c.3416G>A	NP_000048.1:p.Arg1139Gln	rs771776126	0	0	0	Uncertain significance
BRC170_S2	ALK	2	het	deleterious (0.03)	benign (0.064)	NM_004304.4:c.1918G>A	NP_004295.2:p.Gly640Arg	rs144453491	0.02	0.02	0.01	Uncertain significance​
BRC171_S3	CDKN2A	9	het	deleterious (0.02)	benign (0.082)	NM_001195132.1:c.26T>A	NP_001182061.1:p.Met9Lys	rs145445140	0.06	0	0.01	Uncertain significance​
BRC172_S20	ATM	11	het	deleterious (0)	benign (0.137)	NM_000051.3:c.5558A>T	NP_000042.3:p.Asp1853Val	rs1801673	0.18	0.48	0.52	Conflicting interpretations of pathogenicity
BRC172_S20	BRCA2	13	het	deleterious (0)	benign (0.281)	NM_000059.3:c.5969A>C	NP_000050.2:p.Asp1990Ala	rs148618542	0.02	0	0	Uncertain significance​
BRC172_S20	TP53	17	het	deleterious (0.03)	possibly damaging (0.644)	NM_000546.5:c.413C>T	NP_000537.3:p.Ala138Val	rs750600586	0	0	0	Uncertain significance​
BRC172_S20	BRIP1	17	het	deleterious (0.02)	probably damaging (0.954)	NM_032043.2:c.2440C>T	NP_114432.2:p.Arg814Cys	rs201869624	0.1	0	0.05	Uncertain significance​
BRC174_S5	CHEK2	22	het	deleterious (0)	benign (0.081)	NM_001005735.1:c.667C>T	NP_001005735.1:p.Arg223Cys	rs77130927	0.2	0.11	0.14	Uncertain significance​
BRC176_S22	APC	5	het	deleterious (0)	probably damaging (1)	NM_000038.5:c.7573C>T	NP_000029.2:p.Arg2525Cys	rs774952444	0	0	0.01	Uncertain significance​
BRC176_S22	RAD51C	17	het	deleterious (0.01)	benign (0.055)	NM_058216.2:c.635G>A	NP_478123.1:p.Arg212His	rs200857129	0.02	0	0.01	Uncertain significance​
BRC177_S23	NBN	8	het	deleterious (0)	benign (0.197)	NM_002485.4:c.1690G>A	NP_002476.2:p.Glu564Lys	rs72550742	0.24	0	0.1	Likely benign
BRC178_S24	MSH6	2	het	deleterious (0)	benign (0.403)	NM_000179.2:c.3488A>T	NP_000170.1:p.Glu1163Val	rs63750252	0.28	0	0.12	Likely benign
BRC178_S24	BRCA1	17	het	deleterious (0.01)	possibly damaging (0.771)	NM_007300.3:c.2286A>T	NP_009231.2:p.Arg762Ser	rs273898682	0.02	0	0.01	Benign​
BRC180_S7	BLM	15	het	deleterious (0.03)	probably damaging (0.951)	NM_000057.2:c.3541C>G	NP_000048.1:p.Leu1181Val		0	0	0	Not reported in ClinVar
BRC183_S10	BRCA2	13	het	deleterious (0.01)	probably damaging (0.943)	NM_000059.3:c.1744A>C	NP_000050.2:p.Thr582Pro	rs80358457	0.04	0	0.02	benign
BRC187_S14	HNF1A	12	het	deleterious (0)	benign (0.164)	NM_000545.5:c.274C>G	NP_000536.5:p.Leu92Val		0	0	0	Not reported in ClinVar
BRC191_S18	BUB1B,PAK6	15	het	deleterious (0.02)	benign (0.012)	NM_001211.5:c.3013G>C	NP_001202.4:p.Asp1005His	rs781600621	0	0	0	Not reported in ClinVar
BRC192_S19	FANCE	6	het	deleterious (0)	possibly damaging (0.757)	NM_021922.2:c.929C>A	NP_068741.1:p.Pro310Gln	rs139600847	0.1	0	0.01	Uncertain significance​
BRC192_S19	CHEK2	22	het	deleterious (0)	probably damaging (0.995)	NM_001005735.1:c.1550G>A	NP_001005735.1:p.Arg517His	rs121908706	0	0.03	0.01	Conflicting interpretations of pathogenicity​ Likely pathogenic; Uncertain significance
BRC193_S20	MSH6	2	het	deleterious (0)	benign (0.403)	NM_000179.2:c.3488A>T	NP_000170.1:p.Glu1163Val	rs63750252	0.28	0	0.12	Likely benign
BRC193_S20	PTCH1	9	het	deleterious (0.01)	possibly damaging (0.581)	NM_000264.3:c.404G>A	NP_000255.2:p.Arg135Gln	rs375628555	0	0.01	0	Uncertain significance​
BRC194_S21	GPC3	X	het	deleterious (0.02)	probably damaging (0.978)	NM_001164617.1:c.1354G>A	NP_001158089.1:p.Val452Met	rs11539789	0.45	0.27	0.58	Benign​
BRC195_S22	MSH6	2	het	deleterious (0)	benign (0.403)	NM_000179.2:c.3488A>T	NP_000170.1:p.Glu1163Val	rs63750252	0.28	0	0.12	Likely benign
BRC195_S22	BRCA1	17	het	deleterious (0.01)	possibly damaging (0.771)	NM_007300.3:c.2286A>T	NP_009231.2:p.Arg762Ser	rs273898682	0.02	0	0.01	Benign​
BRC198_S10	APC	5	het	deleterious (0.03)	possibly damaging (0.852)	NM_000038.5:c.6512G>A	NP_000029.2:p.Gly2171Glu	rs748745776	0	0	0.01	Uncertain significance​
BRC198_S10	FANCC	9	het	deleterious (0)	probably damaging (0.998)	NM_000136.2:c.77C>T	NP_000127.2:p.Ser26Phe	rs1800361	0.26	0.5	0.47	Benign​
BRC198_S10	BRCA2	13	het	deleterious (0)	possibly damaging (0.474)	NM_000059.3:c.8187G>T	NP_000050.2:p.Lys2729Asn	rs80359065	0.26	0	0.08	Benign
BRC198_S10	BRCA1	17	het	deleterious (0.01)	benign (0.328)	NM_007300.3:c.2566T>C	NP_009231.2:p.Tyr856His	rs80356892	0.3	0.01	0.15	Benign
BRC199_S11	MSH6	2	het	deleterious (0)	benign (0.403)	NM_000179.2:c.3488A>T	NP_000170.1:p.Glu1163Val	rs63750252	0.28	0	0.12	Likely benign
BRC199_S11	SLX4	16	het	deleterious (0.01)	benign (0.403)	NM_032444.2:c.2305G>C	NP_115820.2:p.Glu769Gln	rs150712805	0.04	0.14	0.1	Uncertain significance​
BRC200_S12	FANCA	16	het	deleterious (0)	possibly damaging (0.722)	NM_000135.2:c.1874G>C	NP_000126.2:p.Cys625Ser	rs139235751	0.12	0.23	0.28	Uncertain significance
BRC-202_S1	MLH1	3	het	deleterious (0)	probably damaging (0.994)	NM_000249.3:c.649C>T	NP_000240.1:p.Arg217Cys	rs4986984	0.06	0	0.03	Uncertain significance​
BRC-202_S1	CEP57	11	het	deleterious (0.01)	benign (0.054)	NM_014679.4:c.333G>C	NP_055494.2:p.Gln111His	rs117321017	0.4	0.58	0.59	Benign​
BRC205_S16	DIS3L2	2	het	deleterious (0)	possibly damaging (0.838)	NM_152383.4:c.263C>T	NP_689596.4:p.Pro88Leu	rs202059499	0.1	0.1	0.09	Likely benign​
BRC207_S18	MSH2	2	het	deleterious (0)	probably damaging (0.997)	NM_000251.2:c.128A>G	NP_000242.1:p.Tyr43Cys	rs17217723	0	0.01	0	Uncertain significance​
BRC207_S18	ATM	11	het	deleterious (0.01)	possibly damaging (0.722)	NM_000051.3:c.1880T>G	NP_000042.3:p.Phe627Cys	rs546087885	0.02	0	0	Uncertain significance​
BRC208_S19	NSD1	5	het	deleterious - low confidence (0.01)	benign (0.001)	NM_022455.4:c.7421A>C	NP_071900.2:p.Gln2474Pro	rs202220730	0.02	0	0.01	Likely benign​
BRC208_S19	BRCA1	17	het	deleterious (0.01)	benign (0.328)	NM_007300.3:c.2566T>C	NP_009231.2:p.Tyr856His	rs80356892	0.3	0.01	0.15	Likely benign
BRC209_S20	PMS2	7	het	deleterious (0.02)	probably damaging (0.973)	NM_000535.5:c.442C>A	NP_000526.1:p.Pro148Thr		0	0	0	Not reported in ClinVar
BRC210_S21	WRN	8	het	deleterious (0.02)	possibly damaging (0.792)	NM_000553.4:c.788A>G	NP_000544.2:p.Asp263Gly	rs1813088906	0	0	0	Uncertain significance​
BRC-215_S3	PALB2	16	het	deleterious (0)	possibly damaging (0.831)	NM_024675.3:c.3306C>G	NP_078951.2:p.Ser1102Arg	rs515726112	0	0	0	Uncertain significance​
BRC-215_S3	BRCA1	17	het	deleterious (0.04)	benign (0.005)	NM_007300.3:c.5087C>T	NP_009231.2:p.Thr1696Ile	rs150729791	0	0.02	0	Uncertain significance​
BRC-216_S4	RHBDF2	17	het	deleterious (0)	possibly damaging (0.855)	NM_024599.5:c.875C>T	NP_078875.4:p.Ser292Phe	rs116968311	0.54	0.02	0.73	Benign​
BRC-218_S6	APC	5	het	deleterious (0.04)	possibly damaging (0.716)	NM_000038.5:c.6497G>A	NP_000029.2:p.Arg2166Gln	rs752091655	0	0	0	Uncertain significance​
BRC-219_S7	RHBDF2	17	het	deleterious (0)	possibly damaging (0.855)	NM_024599.5:c.875C>T	NP_078875.4:p.Ser292Phe	rs116968311	0.54	0.02	0.73	Benign​
BRC-220_S8	BRCA2	13	het	deleterious (0)	benign (0.36)	NM_000059.3:c.7544C>T	NP_000050.2:p.Thr2515Ile	rs28897744	0	0.05	0.07	Likely benign
BRC-221_S9	BRCA2	13	het	deleterious (0)	benign (0.36)	NM_000059.3:c.7544C>T	NP_000050.2:p.Thr2515Ile	rs28897744	0	0.05	0.07	Likely benign
BRC-222_S10	ATM,C11ORF65	11	het	deleterious (0)	probably damaging (1)	NM_000051.3:c.8764G>A	NP_000042.3:p.Gly2922Ser		0	0	0	Not reported in ClinVar
BRC-222_S10	BRCA2	13	het	deleterious (0)	possibly damaging (0.474)	NM_000059.3:c.8187G>T	NP_000050.2:p.Lys2729Asn	rs80359065	0.26	0	0.08	Benign
BRC-223_S11	FANCA	16	het	deleterious (0.02)	probably damaging (0.974)	NM_000135.2:c.3115G>C	NP_000126.2:p.Gly1039Arg		0	0	0	Not reported in ClinVar
BRC-223_S11	BRCA1	17	het	deleterious (0.01)	probably damaging (0.948)	NM_007300.3:c.2597G>A	NP_009231.2:p.Arg866His	rs80356911	0	0	0	Benign​
BRC-224_S12	SDHB	1	het	deleterious (0)	probably damaging (0.948)	NM_003000.2:c.234G>C	NP_002991.2:p.Lys78Asn		0	0	0	Not reported in ClinVar
BRC-224_S12	ERCC3	2	het	deleterious (0)	probably damaging (1)	NM_000122.1:c.314A>G	NP_000113.1:p.Glu105Gly	rs116713511	0.06	0.05	0.02	Uncertain significance​
BRC-224_S12	FANCD2	3	het	deleterious (0)	probably damaging (0.978)	NM_033084.3:c.1984G>T	NP_149075.2:p.Asp662Tyr	rs769268545	0	0	0.03	Not reported in ClinVar
BRC-224_S12	VHL	3	het	deleterious (0.02)	probably damaging (0.954)	NM_000551.3:c.598C>T	NP_000542.1:p.Arg200Trp	rs28940298	0	0.02	0.02	Conflicting interpretations of pathogenicity​ Pathogenic/Uncertain significance
BRC-225_S13	EPCAM	2	het	deleterious (0)	benign (0.316)	NM_002354.2:c.831A>G	NP_002345.2:p.Ile277Met	rs115283528	0.08	0.18	0.23	Likely benign
BRC-225_S13	CDH1	16	het	deleterious (0.04)	possibly damaging (0.691)	NM_004360.3:c.1888C>G	NP_004351.1:p.Leu630Val	rs2276331	0.12	0	0.04	Benign​
BRC-226_S14	BRCA2	13	het	deleterious (0)	possibly damaging (0.474)	NM_000059.3:c.8187G>T	NP_000050.2:p.Lys2729Asn	rs80359065	0.26	0	0.08	Benign​
BRC-227_S15	EXT2	11	het	deleterious (0.03)	possibly damaging (0.468)	NM_000401.3:c.995G>A	NP_000392.3:p.Arg332His	rs76901081	0.08	0	0.05	Benign
BRC-227_S15	CHEK2	22	het	deleterious (0.02)	benign (0.023)	NM_001005735.1:c.1240C>T	NP_001005735.1:p.His414Tyr	rs531398630	0.02	0	0.05	Uncertain significance​
BRC-228_S16	FANCM	14	het	deleterious (0)	probably damaging (0.986)	NM_020937.2:c.5569G>A	NP_065988.1:p.Val1857Met	rs144008013	0.08	0.02	0.04	Uncertain significance​
BRC-228_S16	SLX4	16	het	deleterious (0)	probably damaging (1)	NM_032444.2:c.2227G>A	NP_115820.2:p.Val743Met	rs747832147	0	0	0	Uncertain significance​
BRC-231_S19	ALK	2	het	deleterious (0.02)	benign (0.043)	NM_004304.4:c.2127C>A	NP_004295.2:p.Asn709Lys	rs376175333	0.4	0	0.11	Benign​
BRC-231_S19	ERCC3	2	het	deleterious (0)	probably damaging (1)	NM_000122.1:c.314A>G	NP_000113.1:p.Glu105Gly	rs116713511	0.06	0.05	0.02	Uncertain significance​
BRC-231_S19	ERCC4	16	het	deleterious (0.02)	benign (0.401)	NM_005236.2:c.1001C>T	NP_005227.1:p.Ser334Leu	rs750883282	0	0	0.01	Uncertain significance​
BRC-234_S22	PALB2	16	het	deleterious (0)	possibly damaging (0.831)	NM_024675.3:c.3306C>G	NP_078951.2:p.Ser1102Arg	rs515726112	0	0	0	Uncertain significance​
BRC-234_S22	BRCA1	17	het	deleterious (0)	possibly damaging (0.857)	NM_007300.3:c.5186C>T	NP_009231.2:p.Ala1729Val	rs28897696	0	0.02	0	Uncertain significance/pathogenic
BRC-235_S23	NSD1	5	het	deleterious - low confidence (0.02)	possibly damaging (0.452)	NM_022455.4:c.2170G>A	NP_071900.2:p.Glu724Lys	rs771456995	0	0	0.01	Likely benign​
BRC-235_S23	WRN	8	het	deleterious (0)	benign (0.046)	NM_000553.4:c.2983G>A	NP_000544.2:p.Ala995Thr	rs140768346	0.08	0.21	0.22	Conflicting interpretations of pathogenicity​. Uncertain significance
BRC-236_S24	BRCA1	17	het	deleterious (0)	possibly damaging (0.857)	NM_007300.3:c.5186C>T	NP_009231.2:p.Ala1729Val	rs28897696	0	0.02	0	Uncertain significance/pathogenic
8BrC8_S8	EPCAM	2	het	tolerated (0.2)	possibly damaging (0.642)	NM_002354.2:c.458G>C	NP_002345.2:p.Arg153Thr	rs189732445	0.22	0	0.07	Benign​
BR30_S17	FANCE	6	het	tolerated (0.43)	possibly damaging (0.888)	NM_021922.2:c.1349C>T	NP_068741.1:p.Thr450Ile	rs201970876	0.02	0	0.02	Conflicting interpretations of pathogenicity
BR43_S18	FANCA	16	het	tolerated (0.24)	possibly damaging (0.689)	NM_000135.2:c.3031C>T	NP_000126.2:p.Arg1011Cys	rs142377616	0	0.01	0.01	Uncertain significance​
BRC6_S6	MLH1	3	het	tolerated (0.06)	possibly damaging (0.521)	NM_000249.3:c.2146G>A	NP_000240.1:p.Val716Met	rs35831931	0.04	0.14	0.12	Benign​
BRC9_S9	MSH6	2	het	tolerated (0.24)	probably damaging (0.998)	NM_000179.2:c.1481C>T	NP_000170.1:p.Ala494Val	rs1264762735	0	0	0	Uncertain significance​
BRC13_S20	BRIP1	17	het	tolerated (0.12)	possibly damaging (0.856)	NM_032043.2:c.430G>A	NP_114432.2:p.Ala144Thr	rs116952709	0.46	0.02	0.13	Benign​
BRC29_S21	FANCD2	3	het	tolerated (0.1)	possibly damaging (0.605)	NM_033084.3:c.78A>C	NP_149075.2:p.Gln26His	rs45510294	0.02	0.06	0.06	Conflicting interpretations of pathogenicity​/Uncertain significance
BRC29_S21	BRIP1	17	het	tolerated (0.12)	possibly damaging (0.856)	NM_032043.2:c.430G>A	NP_114432.2:p.Ala144Thr	rs116952709	0.46	0.02	0.13	Benign​
BRC50_S11	FANCA	16	het	tolerated (0.24)	possibly damaging (0.689)	NM_000135.2:c.3031C>T	NP_000126.2:p.Arg1011Cys	rs142377616	0	0.01	0.01	Uncertain significance​
BRC58_S19	NF2	22	het	tolerated (0.13)	possibly damaging (0.553)	NM_000268.3:c.1439C>T	NP_000259.1:p.Thr480Met	rs145666157	0.04	0	0.04	Conflicting interpretations of pathogenicity​
BRC62_S23	FANCA	16	het	tolerated (0.24)	possibly damaging (0.689)	NM_000135.2:c.3031C>T	NP_000126.2:p.Arg1011Cys	rs142377616	0	0.01	0.01	Uncertain significance​
BRC62_S23	NF2	22	het	tolerated (0.13)	possibly damaging (0.553)	NM_000268.3:c.1439C>T	NP_000259.1:p.Thr480Met	rs145666157	0.04	0	0.04	Conflicting interpretations of pathogenicity​
BRC64_S22	NF2	22	het	tolerated (0.13)	possibly damaging (0.553)	NM_000268.3:c.1439C>T	NP_000259.1:p.Thr480Met	rs145666157	0.04	0	0.04	Conflicting interpretations of pathogenicity​
BRC68_S2	MSH6	2	het	tolerated (0.25)	possibly damaging (0.717)	NM_000179.2:c.3217C>T	NP_000170.1:p.Pro1073Ser	rs142254875	0	0.06	0.03	Uncertain significance​
BRC68_S2	FANCA	16	het	tolerated (0.24)	possibly damaging (0.689)	NM_000135.2:c.3031C>T	NP_000126.2:p.Arg1011Cys	rs142377616	0	0.01	0.01	Uncertain significance​
BRC78_S12	NF2	22	het	tolerated (0.13)	possibly damaging (0.553)	NM_000268.3:c.1439C>T	NP_000259.1:p.Thr480Met	rs145666157	0.04	0	0.04	Conflicting interpretations of pathogenicity​
BRC83_S17	CHEK2	22	het	tolerated (0.11)	probably damaging (0.999)	NM_001005735.1:c.1182G>T	NP_001005735.1:p.Glu394Asp	rs587782268	0	0	0.01	Uncertain significance​
BRC86_S20	FANCA	16	het	tolerated (0.23)	possibly damaging (0.804)	NM_000135.2:c.776C>G	NP_000126.2:p.Pro259Arg	rs1598173112	0	0	0	Uncertain significance​
BRC90_S23	FANCI	15	het	tolerated (0.06)	possibly damaging (0.86)	NM_001113378.1:c.1813C>T	NP_001106849.1:p.Leu605Phe	rs117125761	0.2	0.76	0.62	Likely benign
BRC92_S2	BRCA2	13	het	tolerated (0.37)	probably damaging (0.959)	NM_000059.3:c.6821G>T	NP_000050.2:p.Gly2274Val	rs55712212	0.02	0	0.14	Conflicting interpretations of pathogenicity
BRC93_S3	FANCA	16	het	tolerated (0.24)	possibly damaging (0.689)	NM_000135.2:c.3031C>T	NP_000126.2:p.Arg1011Cys	rs142377616	0	0.01	0.01	Uncertain significance​
BRC94_S4	TSC2	16	het	tolerated (0.06)	possibly damaging (0.777)	NM_000548.3:c.2346A>C	NP_000539.2:p.Lys782Asn		0	0	0	Not reported in ClinVar
BRC95_S5	EPCAM	2	het	tolerated (0.2)	possibly damaging (0.642)	NM_002354.2:c.458G>C	NP_002345.2:p.Arg153Thr	rs189732445	0.22	0	0.07	Benign​
BRC96_S6	NF2	22	het	tolerated (0.13)	possibly damaging (0.553)	NM_000268.3:c.1439C>T	NP_000259.1:p.Thr480Met	rs145666157	0.04	0	0.04	Conflicting interpretations of pathogenicity​
BRC97_S7	FANCA	16	het	tolerated (0.24)	possibly damaging (0.689)	NM_000135.2:c.3031C>T	NP_000126.2:p.Arg1011Cys	rs142377616	0	0.01	0.01	Uncertain significance​
BRC102_S12	FANCA	16	het	tolerated (0.24)	possibly damaging (0.689)	NM_000135.2:c.3031C>T	NP_000126.2:p.Arg1011Cys	rs142377616	0	0.01	0.01	Uncertain significance​
BRC104_S14	BRCA2	13	het	tolerated (0.37)	probably damaging (0.959)	NM_000059.3:c.6821G>T	NP_000050.2:p.Gly2274Val	rs55712212	0.02	0	0.14	Conflicting interpretations of pathogenicity
BRC109_S19	NF2	22	het	tolerated (0.13)	possibly damaging (0.553)	NM_000268.3:c.1439C>T	NP_000259.1:p.Thr480Met	rs145666157	0.04	0	0.04	Conflicting interpretations of pathogenicity​
BRC110_S20	FANCI	15	het	tolerated (0.06)	possibly damaging (0.86)	NM_001113378.1:c.1813C>T	NP_001106849.1:p.Leu605Phe	rs117125761	0.2	0.76	0.62	Likely benign
BRC112_S22	MSH6	2	het	tolerated (0.25)	possibly damaging (0.717)	NM_000179.2:c.3217C>T	NP_000170.1:p.Pro1073Ser	rs142254875	0	0.06	0.03	Uncertain significance​
BRC117_S21	FANCD2,FANCD2OS	3	het	tolerated (0.24)	probably damaging (0.935)	NM_033084.3:c.3973C>A	NP_149075.2:p.Leu1325Met	rs555539811	0	0	0	Uncertain significance​
BRC121_S15	XPC	3	het	tolerated (0.08)	possibly damaging (0.536)	NM_004628.4:c.1443G>T	NP_004619.3:p.Lys481Asn	rs182616621	0.22	0.28	0.41	Benign/Likely benign​
BRC123_S17	FANCA	16	het	tolerated (0.24)	possibly damaging (0.689)	NM_000135.2:c.3031C>T	NP_000126.2:p.Arg1011Cys	rs142377616	0	0.01	0.01	Uncertain significance​
BRC125_S19	FANCA	16	het	tolerated (0.24)	possibly damaging (0.689)	NM_000135.2:c.3031C>T	NP_000126.2:p.Arg1011Cys	rs142377616	0	0.01	0.01	Uncertain significance​
BRC126_S20	MSH6	2	het	tolerated (0.22)	probably damaging (0.997)	NM_000179.2:c.2821C>G	NP_000170.1:p.Leu941Val	rs1114167730	0	0	0	Uncertain significance​
BRC126_S20	FANCD2,FANCD2OS	3	het	tolerated (0.24)	probably damaging (0.935)	NM_033084.3:c.3973C>A	NP_149075.2:p.Leu1325Met	rs555539811	0	0	0	Uncertain significance​
BRC126_S20	FANCI	15	het	tolerated (0.06)	possibly damaging (0.86)	NM_001113378.1:c.1813C>T	NP_001106849.1:p.Leu605Phe	rs117125761	0.2	0.76	0.62	Likely benign
BRC127_S21	MLH1	3	het	tolerated (0.06)	possibly damaging (0.521)	NM_000249.3:c.2146G>A	NP_000240.1:p.Val716Met	rs35831931	0.04	0.14	0.12	Benign
BRC133_S8	FANCI	15	het	tolerated (0.08)	possibly damaging (0.798)	NM_001113378.1:c.2791C>G	NP_001106849.1:p.Leu931Val		0	0	0	Not reported in ClinVar
BRC136_S11	FANCA	16	het	tolerated (0.24)	possibly damaging (0.689)	NM_000135.2:c.3031C>T	NP_000126.2:p.Arg1011Cys	rs142377616	0	0.01	0.01	Uncertain significance​
BRC140_S15	MSH6	2	het	tolerated (0.25)	possibly damaging (0.717)	NM_000179.2:c.3217C>T	NP_000170.1:p.Pro1073Ser	rs142254875	0	0.06	0.03	Uncertain significance​
BRC144_S19	RET	10	het	tolerated (0.1)	possibly damaging (0.61)	NM_020975.4:c.1946C>T	NP_066124.1:p.Ser649Leu	rs148935214	0.04	0.05	0.03	Uncertain significance​
BRC147_S22	FANCD2,FANCD2OS	3	het	tolerated (0.24)	probably damaging (0.935)	NM_033084.3:c.3973C>A	NP_149075.2:p.Leu1325Met	rs555539811	0	0	0	Uncertain significance​
BRC150_S1	NF2	22	het	tolerated (0.13)	possibly damaging (0.553)	NM_000268.3:c.1439C>T	NP_000259.1:p.Thr480Met	rs145666157	0.04	0	0.04	Conflicting interpretations of pathogenicity​
BRC151_S2	NF2	22	het	tolerated (0.13)	possibly damaging (0.553)	NM_000268.3:c.1439C>T	NP_000259.1:p.Thr480Met	rs145666157	0.04	0	0.04	Conflicting interpretations of pathogenicity​
BRC162_S13	FANCD2,FANCD2OS	3	het	tolerated (0.24)	probably damaging (0.935)	NM_033084.3:c.3973C>A	NP_149075.2:p.Leu1325Met	rs555539811	0	0	0	Uncertain significance​
BRC164_S15	BRCA2	13	het	tolerated (0.17)	possibly damaging (0.8)	NM_000059.3:c.4869A>C	NP_000050.2:p.Gln1623His	rs777828258	0	0	0	Not reported in ClinVar
BRC168_S19	FANCC	9	het	tolerated (0.17)	possibly damaging (0.467)	NM_000136.2:c.973G>A	NP_000127.2:p.Ala325Thr	rs201407189	0.14	0	0.08	Likely benign
BRC173_S4	FANCB	X	het	tolerated (1)	possibly damaging (0.533)	NM_152633.2:c.2228T>A	NP_689846.1:p.Phe743Tyr		0.03	0	0	Not reported in ClinVar
BRC182_S9	MSH6	2	het	tolerated (0.24)	probably damaging (0.998)	NM_000179.2:c.1481C>T	NP_000170.1:p.Ala494Val	rs1264762735	0	0	0	Uncertain significance​
BRC183_S10	BRIP1	17	het	tolerated (0.12)	possibly damaging (0.856)	NM_032043.2:c.430G>A	NP_114432.2:p.Ala144Thr	rs116952709	0.46	0.02	0.13	Benign
BRC184_S11	FANCA	16	het	tolerated (0.24)	possibly damaging (0.689)	NM_000135.2:c.3031C>T	NP_000126.2:p.Arg1011Cys	rs142377616	0	0.01	0.01	Uncertain significance​
BRC188_S15	FANCD2,FANCD2OS	3	het	tolerated (0.24)	probably damaging (0.935)	NM_033084.3:c.3973C>A	NP_149075.2:p.Leu1325Met	rs555539811	0	0	0	Uncertain significance​
BRC189_S16	CHEK2	22	het	tolerated (0.11)	probably damaging (0.999)	NM_001005735.1:c.1182G>T	NP_001005735.1:p.Glu394Asp	rs587782268	0	0	0.01	Uncertain significance​
BRC199_S11	XPC	3	het	tolerated (0.08)	possibly damaging (0.536)	NM_004628.4:c.1443G>T	NP_004619.3:p.Lys481Asn	rs182616621	0.22	0.28	0.41	Benign/Likely benign​
BRC201_S13	TSC2	16	het	tolerated (0.06)	possibly damaging (0.777)	NM_000548.3:c.2346A>C	NP_000539.2:p.Lys782Asn		0	0	0	Not reported in ClinVar
BRC210_S21	FANCA	16	het	tolerated (0.24)	possibly damaging (0.689)	NM_000135.2:c.3031C>T	NP_000126.2:p.Arg1011Cys	rs142377616	0	0.01	0.01	Uncertain significance​
BRC211_S22	FANCC	9	het	tolerated (0.29)	possibly damaging (0.824)	NM_000136.2:c.1414G>A	NP_000127.2:p.Gly472Arg	rs201063698	0.02	0	0.04	Uncertain significance​
BRC213_S24	MET	7	het	tolerated (0.06)	probably damaging (0.999)	NM_001127500.1:c.3029C>T	NP_001120972.1:p.Thr1010Ile	rs56391007	0.34	0.89	0.79	uncertain significance
BRC213_S24	FANCA	16	het	tolerated (0.06)	possibly damaging (0.522)	NM_000135.2:c.1799G>A	NP_000126.2:p.Arg600His	rs775917892	0	0	0	Uncertain significance​
BRC-215_S3	MSH6	2	het	tolerated (0.06)	probably damaging (0.996)	NM_000179.2:c.3727A>T	NP_000170.1:p.Thr1243Ser	rs147453999	0.02	0.02	0.03	Uncertain significance​
BRC-217_S5	FANCA	16	het	tolerated (0.24)	possibly damaging (0.689)	NM_000135.2:c.3031C>T	NP_000126.2:p.Arg1011Cys	rs142377616	0	0.01	0.01	Uncertain significance​
BRC-231_S19	SLX4	16	het	tolerated (0.09)	possibly damaging (0.472)	NM_032444.2:c.3370A>G	NP_115820.2:p.Ile1124Val	rs766081510	0	0	0.01	Uncertain significance​
BRC-232_S20	NF2	22	het	tolerated (0.13)	possibly damaging (0.553)	NM_000268.3:c.1439C>T	NP_000259.1:p.Thr480Met	rs145666157	0.04	0	0.04	Conflicting interpretations of pathogenicity​
BRC-235_S23	RET	10	het	tolerated (0.1)	possibly damaging (0.61)	NM_020975.4:c.1946C>T	NP_066124.1:p.Ser649Leu	rs148935214	0.04	0.05	0.03	Uncertain significance​
