# Supplementary material for: Determination of genetic predisposition to early breast cancer in women of Kazakh ethnicity
Source: Oncotarget. 2023 Oct 4;14:860–77. doi: 10.18632/oncotarget.28518 (PMC10549772; doi:10.18632/oncotarget.28518)
Supplement: Supplementary file 5 [file oncotarget-14-28518-s005.xlsx]

## Sheet: Supplementary Table 4
Supplementary Table 4: Rare missense variants strongly suspected of being deleterious mutations
Sample	Gene	Chr	Genotype	Sift	PolyPhen	HGVSc	HGVSp	dbSNP ID	Allele Freq Global Minor	EVS Freq All	ExAC Freq All	ClinVar Significance
4BrC4_S4	FANCC	9	het	deleterious (0)	probably damaging (0.997)	NM_000136.2:c.584A>T	NP_000127.2:p.Asp195Val	rs1800365	0.26	0.31	0.31	Uncertain significance
6BrC6_S6	FANCL	2	het	deleterious (0)	probably damaging (0.998)	NM_001114636.1:c.637G>A	NP_001108108.1:p.Asp213Asn	rs199564543	0.02	0	0.01	Uncertain significance
7BrC7_S7	BLM	15	het	deleterious (0)	probably damaging (0.99)	NM_000057.2:c.2293G>A	NP_000048.1:p.Val765Ile	rs191789336	0.02	0	0.03	Conflicting interpretations of pathogenicity​/Uncertain significance
BR27_S15	CEBPA	19	het	deleterious (0.01)	probably damaging (0.992)	NM_004364.3:c.168C>G	NP_004355.2:p.Cys56Trp		0	0	0	Not reported in ClinVar
BR49_S24	PTCH1	9	het	deleterious - low confidence (0.04)	probably damaging (0.987)	NM_000264.3:c.4240G>A	NP_000255.2:p.Val1414Met	rs149667902	0.02	0.02	0.01	Uncertain significance​
BR49_S24	ATM	11	het	deleterious (0.01)	probably damaging (0.994)	NM_000051.3:c.1351C>T	NP_000042.3:p.Arg451Cys	rs201719927	0.1	0	0.01	Uncertain significance​
BRC3_S3	BRIP1	17	het	deleterious (0)	probably damaging (0.999)	NM_032043.2:c.2179C>A	NP_114432.2:p.Pro727Thr		0	0	0	Uncertain significance​
BRC9_S9	TSC1	9	het	deleterious (0.02)	probably damaging (0.999)	NM_000368.4:c.1460C>G	NP_000359.1:p.Ser487Cys	rs118203532	0.02	0.02	0.04	Uncertain significance​
BRC59_S20	FANCM	14	het	deleterious (0.04)	probably damaging (0.979)	NM_020937.2:c.5387C>G	NP_065988.1:p.Ser1796Cys		0	0	0	Not reported in ClinVar
BRC67_S1	MLH1	3	het	deleterious (0)	probably damaging (0.994)	NM_000249.3:c.649C>T	NP_000240.1:p.Arg217Cys	rs4986984	0.06	0	0.03	Uncertain significance:pathogenic
BRC67_S1	PMS2	7	het	deleterious (0)	probably damaging (0.999)	NM_000535.5:c.1072T>A	NP_000526.1:p.Ser358Thr	rs767755376	0	0	0	Uncertain significance
BRC69_S3	FANCD2	3	het	deleterious (0)	probably damaging (0.97)	NM_033084.3:c.1306C>A	NP_149075.2:p.Leu436Met	rs373898927	0	0.01	0	Uncertain significance​
BRC72_S6	ERCC4	16	het	deleterious (0)	probably damaging (1)	NM_005236.2:c.2219G>A	NP_005227.1:p.Arg740His	rs758565772	0	0	0.01	Uncertain significance​
BRC73_S7	ERCC4	16	het	deleterious (0)	probably damaging (1)	NM_005236.2:c.1135C>T	NP_005227.1:p.Pro379Ser	rs1799802	0.22	0.44	0.38	Uncertain significance​
BRC79_S13	WRN	8	het	deleterious (0)	probably damaging (1)	NM_000553.4:c.338A>G	NP_000544.2:p.His113Arg	rs979134587	0	0	0	Uncertain significance​
BRC80_S14	MLH1	3	het	deleterious (0)	probably damaging (0.994)	NM_000249.3:c.649C>T	NP_000240.1:p.Arg217Cys	rs4986984	0.06	0	0.03	Uncertain significance:pathogenic
BRC89_S22	DICER1	14	het	deleterious (0.04)	probably damaging (0.984)	NM_177438.2:c.4989A>G	NP_803187.1:p.Ile1663Met	rs1253443798	0	0	0	Uncertain significance​
BRC90_S23	FANCM	14	het	deleterious (0)	probably damaging (0.983)	NM_020937.2:c.2859A>C	NP_065988.1:p.Lys953Asn	rs142864437	0	0.17	0.11	Conflicting interpretations of pathogenicity​/Uncertain significance
BRC99_S9	ATM,C11ORF65	11	het	deleterious (0)	probably damaging (0.999)	NM_000051.3:c.8734A>G	NP_000042.3:p.Arg2912Gly	rs376676328	0	0.02	0.03	Uncertain significance​
BRC102_S12	ATM,C11ORF65	11	het	deleterious (0)	probably damaging (0.999)	NM_000051.3:c.8734A>G	NP_000042.3:p.Arg2912Gly	rs376676328	0	0.02	0.03	Uncertain significance​
BRC105_S15	ERCC4	16	het	deleterious (0)	probably damaging (1)	NM_005236.2:c.1135C>T	NP_005227.1:p.Pro379Ser	rs1799802	0.22	0.44	0.38	Uncertain significance​
BRC108_S18	FANCL	2	het	deleterious (0)	probably damaging (0.998)	NM_001114636.1:c.637G>A	NP_001108108.1:p.Asp213Asn	rs199564543	0.02	0	0.01	Uncertain significance
BRC108_S18	MLH1	3	het	deleterious (0)	probably damaging (0.994)	NM_000249.3:c.649C>T	NP_000240.1:p.Arg217Cys	rs4986984	0.06	0	0.03	Uncertain significance:pathogenic
BRC109_S19	ERCC2	19	het	deleterious (0)	probably damaging (0.983)	NM_000400.3:c.691G>A	NP_000391.1:p.Val231Met	rs200895828	0.06	0	0.01	Uncertain significance​
BRC110_S20	FANCM	14	het	deleterious (0)	probably damaging (0.983)	NM_020937.2:c.2859A>C	NP_065988.1:p.Lys953Asn	rs142864437	0	0.17	0.11	Conflicting interpretations of pathogenicity​/Uncertain significance
BRC117_S21	TSC2	16	het	deleterious (0.01)	probably damaging (0.966)	NM_000548.3:c.1939G>A	NP_000539.2:p.Asp647Asn	rs45509392	0.04	0.01	0.04	Uncertain significance​
BRC121_S15	ATM	11	het	deleterious (0)	probably damaging (0.996)	NM_000051.3:c.5210T>G	NP_000042.3:p.Leu1737Trp	rs1591708558	0	0	0	Uncertain significance​
BRC123_S17	RHBDF2	17	het	deleterious (0)	probably damaging (0.982)	NM_024599.5:c.448C>T	NP_078875.4:p.Arg150Cys	rs187556554	0.08	0.02	0.04	Conflicting interpretations of pathogenicity​ Uncertain significance
BRC126_S20	NSD1	5	het	deleterious (0)	probably damaging (0.999)	NM_022455.4:c.3863A>G	NP_071900.2:p.Tyr1288Cys		0	0	0	Not reported in ClinVar
BRC132_S7	FANCL	2	het	deleterious (0)	probably damaging (0.998)	NM_001114636.1:c.637G>A	NP_001108108.1:p.Asp213Asn	rs199564543	0.02	0	0.01	Uncertain significance
BRC135_S10	FANCL	2	het	deleterious (0)	probably damaging (0.998)	NM_001114636.1:c.637G>A	NP_001108108.1:p.Asp213Asn	rs199564543	0.02	0	0.01	Uncertain significance
BRC135_S10	MLH1	3	het	deleterious (0)	probably damaging (0.994)	NM_000249.3:c.649C>T	NP_000240.1:p.Arg217Cys	rs4986984	0.06	0	0.03	Uncertain significance:pathogenic
BRC136_S11	FANCM	14	het	deleterious (0.04)	probably damaging (0.979)	NM_020937.2:c.5387C>G	NP_065988.1:p.Ser1796Cys		0	0	0	Not reported in ClinVar
BRC147_S22	EXT2	11	het	deleterious (0)	probably damaging (0.969)	NM_000401.3:c.755C>T	NP_000392.3:p.Thr252Met	rs202208526	0	0	0	Uncertain significance​
BRC158_S9	PTCH1	9	het	deleterious - low confidence (0.02)	probably damaging (0.968)	NM_000264.3:c.3953C>A	NP_000255.2:p.Pro1318Gln	rs536440590	0.02	0	0	Uncertain significance​
BRC162_S13	TSC2	16	het	deleterious (0.01)	probably damaging (0.966)	NM_000548.3:c.1939G>A	NP_000539.2:p.Asp647Asn	rs45509392	0.04	0.01	0.04	Uncertain significance​
BRC164_S15	BLM	15	het	deleterious (0)	probably damaging (0.99)	NM_000057.2:c.2293G>A	NP_000048.1:p.Val765Ile	rs191789336	0.02	0	0.03	Conflicting interpretations of pathogenicity​/Uncertain significance
BRC169_S1	SDHB	1	het	deleterious (0)	probably damaging (1)	NM_003000.2:c.422C>T	NP_002991.2:p.Pro141Leu	rs1553177734	0	0	0	Uncertain significance​
BRC172_S20	BRIP1	17	het	deleterious (0.02)	probably damaging (0.954)	NM_032043.2:c.2440C>T	NP_114432.2:p.Arg814Cys	rs201869624	0.1	0	0.05	Uncertain significance​
BRC176_S22	APC	5	het	deleterious (0)	probably damaging (1)	NM_000038.5:c.7573C>T	NP_000029.2:p.Arg2525Cys	rs774952444	0	0	0.01	Uncertain significance​
BRC180_S7	BLM	15	het	deleterious (0.03)	probably damaging (0.951)	NM_000057.2:c.3541C>G	NP_000048.1:p.Leu1181Val		0	0	0	Not reported in ClinVar
BRC192_S19	CHEK2	22	het	deleterious (0)	probably damaging (0.995)	NM_001005735.1:c.1550G>A	NP_001005735.1:p.Arg517His	rs121908706	0	0.03	0.01	Conflicting interpretations of pathogenicity​ Likely pathogenic; Uncertain significance
BRC-202_S1	MLH1	3	het	deleterious (0)	probably damaging (0.994)	NM_000249.3:c.649C>T	NP_000240.1:p.Arg217Cys	rs4986984	0.06	0	0.03	Uncertain significance​
BRC207_S18	MSH2	2	het	deleterious (0)	probably damaging (0.997)	NM_000251.2:c.128A>G	NP_000242.1:p.Tyr43Cys	rs17217723	0	0.01	0	Uncertain significance​
BRC209_S20	PMS2	7	het	deleterious (0.02)	probably damaging (0.973)	NM_000535.5:c.442C>A	NP_000526.1:p.Pro148Thr		0	0	0	Not reported in ClinVar
BRC-222_S10	ATM,C11ORF65	11	het	deleterious (0)	probably damaging (1)	NM_000051.3:c.8764G>A	NP_000042.3:p.Gly2922Ser		0	0	0	Not reported in ClinVar
BRC-223_S11	FANCA	16	het	deleterious (0.02)	probably damaging (0.974)	NM_000135.2:c.3115G>C	NP_000126.2:p.Gly1039Arg		0	0	0	Not reported in ClinVar
BRC-224_S12	ERCC3	2	het	deleterious (0)	probably damaging (1)	NM_000122.1:c.314A>G	NP_000113.1:p.Glu105Gly	rs116713511	0.06	0.05	0.02	Uncertain significance​
BRC-224_S12	FANCD2	3	het	deleterious (0)	probably damaging (0.978)	NM_033084.3:c.1984G>T	NP_149075.2:p.Asp662Tyr	rs769268545	0	0	0.03	Not reported in ClinVar
BRC-224_S12	VHL	3	het	deleterious (0.02)	probably damaging (0.954)	NM_000551.3:c.598C>T	NP_000542.1:p.Arg200Trp	rs28940298	0	0.02	0.02	Conflicting interpretations of pathogenicity​ Pathogenic/Uncertain significance
BRC-228_S16	FANCM	14	het	deleterious (0)	probably damaging (0.986)	NM_020937.2:c.5569G>A	NP_065988.1:p.Val1857Met	rs144008013	0.08	0.02	0.04	Uncertain significance​
BRC-228_S16	SLX4	16	het	deleterious (0)	probably damaging (1)	NM_032444.2:c.2227G>A	NP_115820.2:p.Val743Met	rs747832147	0	0	0	Uncertain significance​
BRC-231_S19	ERCC3	2	het	deleterious (0)	probably damaging (1)	NM_000122.1:c.314A>G	NP_000113.1:p.Glu105Gly	rs116713511	0.06	0.05	0.02	Uncertain significance​
